# Supplementary material for: A Self-Priming Microfluidic Chip with Cushion Chambers for Easy Digital PCR
Source: Biosensors (Basel). 2021 May 18;11(5):158. doi: 10.3390/bios11050158 (PMC8155915; doi:10.3390/bios11050158)
Supplement: Supplementary file 1 [file biosensors-11-00158-s001.zip]

Archive with 1 entries (1 files):
- biosensors-1171182-supplementary.pdf
